# Supplementary material for: Introduction, spread and selective breeding of crops: new archaeobotanical data from southern Italy in the early Middle Ages
Source: Veg Hist Archaeobot. 2024 Mar 8;35(1):117–28. doi: 10.1007/s00334-024-00989-7 (PMC12881126; doi:10.1007/s00334-024-00989-7)
Supplement: Supplementary file 2 — Supplementary material 2 (XLSX 19.3 kb) [file 334_2024_989_MOESM2_ESM.xlsx]

## Sheet: Site details
Introduction, spread and selective breeding of crops: new archaeobotanical data from southern Italy in the early Middle Ages, Girolamo Fiorentino, Anna Maria Grasso, Milena Primavera
ESM 2
List of sites reporting crop assemblages considered in the present study and brief description of the features of archaeobotanical samples (the term uncharred refers to seeds/fruits found in archaeobotanical assemblages that are neither mineralized, nor dried, nor waterlogged, and are often considered modern intrusions)
No.	site name	Location	Chronology	Period/Regime	Archaeological Context	Number of samples	Volume (lt)	Recovery technique	No. plant remains	Taphonomy	References
1	Valle dei Templi	Agrigento - Sicily	5th-8th c. CE	Late Antique - Byzantine	pits, fillings; floor layer, ash layer (INSULA IV; Thermal bath)	79	400	wet and dry sieved ( 3-0.5mm)	1748	charred/uncharred	Stellati, Fiorentino 2016; Stellati et al. 2023 ; interim report LAP
			6th		dumping layers (Roman Temple)	5	unknown	wet and dry sieved (3-0.5mm)	1463	charred/uncharred
2	Akrai	Palazzolo Acreide (SR)- Sicily	late 4th-early 7th	Late Antique - Byzantine	lime kiln, layers of abandonment	1	74.5	wet sieved (5-0.5 mm)	353	charred	Stella 2022
			4th-6th	Late Antique		5
3	Apigliano	Martano (LE)- Apulia	9th-10th	Byzantine	rural settlement, hearths, fillings, furnace, buildings	12	60	wet sieved (3-0,5 mm)	4	charred	Fiorentino 1999; Grasso, Fiorentino 2009
			10th-11th	Byzantine		5	25		6
4	Casale San Pietro	Castronovo di Sicilia (PA) - Sicily	4th-6th	Late Antique	rural settlement, buildings, hearths, ash layers, furnace, oven	5	50	wet sieved (5-0.5mm)	91	charred	Primavera and Minervini 2022; Primavera and Fiorentino in press
			7th-8th	Byzantine		14	128		258
			10th	Islamic		70	655		2248
			11th	Islamic/Norman		12	82		74
5	Colmitella	Racalmuto (AG) - Sicily	late 7th-8th	Byzantine	rural settlement (S.U. 2654)	2	20	wet sieved (5-0.5 mm)	78	charred	Interim report LAP; Grasso et al. 2020
			8th-9th		rural settlement (S.U. 2717)
6	Contrada Castro	Corleone (PA) - Sicily	late 7th-9th	Byzantine	rural settlement (buildings)	11	82	wet sieved (5-0.5 mm)	180	charred	Castrorao Barba et al. 2021
			10th-11th	Islamic		6	90		91
7	Faragola	Ascoli Satriano (FG)- Apulia	7th	Lombard	dumping layers	5	249.5	wet sieved (5 - 0,5 mm)	244	charred	Caracuta et al. 2012
8	Kaukana	Santa Croce Camerina (RG) Sicily	7th	Byzantine	settlement (hearth and ash deposit around)	131	unknown	flotation (1mm, 250 µ)	139	charred	Wilson and Ramsay 2012
9	Mazara del Vallo	Trapani - Sicily	8th	Byzantine	pit	1	5	wet sieved (5-0.5mm)	1	charred	Primavera 2008; Fiorentino et al. 2021
			10th	Islamic	Latrines (L2, L5, L6), wells, post hole, silos, layer of abandonment	12	168		704	charred (55%) and mineralized (45%)
			11th
10	Monte Polizzo	Salemi (TP) - Sicily	11th		store-house	8	71	flotation (2.5-1-0.3mm)	1863	charred (only grape pips mineralized)	Stika et al. 2008
11	Murge Santa Caterina	Rocca Imperiale (CS) - Calabria	9th-10th	Byzantine	hearth - dumping layer	1	10	wet sieved (1-0,5 mm)	48	charred	Coscarella, Fiorentino 2019; Grasso et al. 2020; Interim report LAP
			10th-11th	Norman	dumping layer	1	10	wet sieved (1-0,5 mm)	180	charred	Coscarella, Fiorentino 2019; Grasso et al. 2020; Interim report LAP
12	Oria	Oria(BR) -Apulia	9th-10th	Byzantine	hearth - dumping layer	2	unknown	wet sieved (5-2-0,5 mm)	1632	charred	Cocchiaro et al. 2015
13	Rocchicella	Mineo ( CT) - Sicily	8th-9th	Byzantine	storeroom	6	50	wet and dry sieved (4mm-1mm)	12630	charred	Grasso et al. 2020; Grasso et al. 2021
14	Salapia	Trinitapoli (FG) - Apulia	6th	Late Antique	hearth - dumping layer - layers of abandonment and re-use	9	589	wet sieved (5-0,5 mm)	2554	charred and mineralized (Cucumis and Vitis)	Fiorentino et al. 2021; Fiorentino et al. in press
			7th	Lombard		18
			8th	Lombard		8
			9th-10th	Byzantine		8
15	Scillato	Vallone Inferno, Scillato (PA)- Sicily	7h	Byzantine	rock-shelter for herding activity (earths)	unknown	unknown	Flotation	114 seeds/fruits	charred/uncharred	Forgia et al. 2013
16	Supersano	Supersano (LE) - Apulia	8th	Byzantine	well (S.U. 204)	1	250	wet sieved (3-0,5 mm)	2836	waterlogged	Grasso 2011; Grasso 2012
17	Valesio	Torchiarolo (BR) - Apulia	late 5th-6th	not defined (rescue archaeological excavation)	layers of abandonment and re-use	7	8	wet sieved (3-0,5 mm)	273	charred	Stella, Fiorentino 2023
			6th-7th			1

## Sheet: Data
		ESM 4
Site Name	Full Site Name	Country	Lat	Long	Reference	DOI	Taxon	CF specification	Evidence Type	Historical text - genre	Material culture - type	Archaeobotanical - type	Archaeobotanical - preservation	Start Date	End Date	Comments	Dating evidence
Rocchicella	Rocchicella di Mineo (CT)	IT	37.33010	14.69786	GRASSO A. M., STELLA M., ARCIFA L., DE BENEDETTO G. E., FIORENTINO G., 2021, Le vie del lino nel Medioevo: nuovi dati dal contesto bizantino di Rocchicella di Mineo (CT), «Archeologia Medievale», XLVIII, 353- 370.	10.36153/am48.2021.12	Linum usitatissimum	cf. convar. mediterraneum	archaeobotanical			carpological	vk	771	896		Radiocarbon
Colmitella	Colmitella (Racalmuto, AG)	IT	37.370127	13.710958	GRASSO A.M., D’AQUINO S., VACCA E., FIORENTINO G., 2020. Medioevo è innovazione:breve storia della fava (Vicia faba L.) alla luce dei nuovi dati archeobotanici, «Archeologia medievale», XLVII, pp.49-59.	10.36153/am47.2020.03	Vicia faba	cf. var. equina	archaeobotanical			carpological	vk	676	770		Radiocarbon
Mazara del Vallo	Mazara del Vallo (TP)	IT	37°39'54"72 N	12°35'20"04 E	Primavera M. 2018. Introduzione di nuove piante e innovazioni agronomiche nella Sicilia medievale: il contributo dell'archeobotanica alla rivoluzione agricola araba di Andrew Watson, "Archeologia Medievale", XVL, pp:439-444; FIORENTINO G., PORTA M., PRIMAVERA M., SELLITTO A. 2022. Mazara tra innovazione e continuità: il contributo dell’archeobotanica alla ricostruzione dei paesaggi, dei sistemi a…	DOI: 10.1400/270090; e-ISBN 9788892850460	Solanum melongena		archaeobotanical			carpological	mi	890	973	Islamic phase, radiocarbon dated performed on Prunus from the same assemblage	Radiocarbon
Mazara del Vallo	Mazara del Vallo (TP)	IT	37°39'54"72 N	12°35'20"04 E	Primavera M. 2018. Introduzione di nuove piante e innovazioni agronomiche nella Sicilia medievale: il contributo dell'archeobotanica alla rivoluzione agricola araba di Andrew Watson, "Archeologia Medievale", XVL, pp:439-444; FIORENTINO G., PORTA M., PRIMAVERA M., SELLITTO A. 2022. Mazara tra innovazione e continuità: il contributo dell’archeobotanica alla ricostruzione dei paesaggi, dei sistemi a…	DOI: 10.1400/270090; e-ISBN 9788892850460	Gossypium sp.	herbaceum/arboreum	archaeobotanical			carpological	vk	middle XI	second half XI	late Islamic phase	failed

## Sheet: Codes and explanation
Site Name	As referred to in text
Full Site Name	If very long site name
Country code	https://en.wikipedia.org/wiki/ISO_3166-1_alpha-2
Lat	decimal
Long	decimal
Reference	Full publication reference
DOI	DOI if available in https:// format
Taxon	Exclude: hulled wheats, wheat, barley
Cf specification	A: cf. on species. G: cf. on genus. F: cf. on family. NA: not recorded.
Evidence Type	archaeobotanical, material culture, textual
Historical text - genre	genre (e.g. agricultural manual, geographic text, tax record, etc.)
Material culture - type	type (e.g. fresco, mosaic, sculpture, jewellery)
Archaeobotanical type	type (e.g. carpological, wood)
Preservation	Charred : vk; Mineralised: mi; Waterlogged: sf; Dessicated: st; Ab: imprint
Start Date	Note: use any major chronological phase > 100 years
End Date
Dating evidence	Site phasing/Radiocarbon
Comments	Issues of reliability, etc.
